# Supplementary material for: RanBP2/Nup358 Potentiates the Translation of a Subset of mRNAs Encoding Secretory Proteins
Source: PLoS Biol. 2013 Apr 23;11(4):e1001545. doi: 10.1371/journal.pbio.1001545 (PMC3635865; doi:10.1371/journal.pbio.1001545)
Supplement: Table S1 — Constructs used in this study. Nucleotides and encoded amino acid sequences for all ftz and CALR constructs used in this study. Also included are the nucleotides and encoded amino acid sequences of human BiP. Note that all nucleotide and amino acid substitutions in 2Ile-MHC, 2Ile-INS, 7A-INS, and 4Ile-CALR are in bold. (XLS) [file pbio.1001545.s007.xls]

## Sheet: Sheet1
Table S1. Constructs used.
Insert	Nucleotide sequence	Reference
	Amino acid sequence
ftz constructs
MHC	AUGGUACCGUGCACGCUGCUCCUGCUGUUGGCGGCCGCCCUGGCUCCGACUCAGACCCGCGCGACCAUG	Palazzo et. al., 2007
	M V P C T L L L L L A A A L A P T Q T R A T M
2Ile-MHC	AUGGUACCGUGCACGCUGAUCCUGCUGAUUGCGGCCGCCCUGGCUCCGACUCAGACCCGCGCGACCAUG	This study
	M V P C T L I L L I A A A L A P T Q T R A T M
INS	AUGGCCCUGUGGAUGCGCCUCCUGCCCCUGCUGGCGCUGCUGGCCCUCUGGGGACCUGACCCAGCCGCAGCCAUG	Palazzo et. al., 2007
	M A L W M R L L P L L A L L A L W G P D P A A A M
2Ile-INS	AUGGCCCUGUGGAUGCGCAUCCUGCCCCUGCUGGCGCUGCUGGCCAUCUGGGGACCUGACCCAGCCGCAGCCAUG	This study
	M A L W M R I L P L L A L L A I W G P D P A A A M
7A-INS	AUGGCACUGUGGAUGCGACUCCUACCCCUACUGGCACUGCUAGCCCUAUGGGGACCUGACCCAGCCGCAGCCAUG	This study
	M A L W M R L L P L L A L L A L W G P D P A A A M
PTH	AUGAUACCUGCAAAAGACAUGGCUAAAGUUAUGAUUGUCAUGUUGGCAAUUUGUUUUCUUACAAAAUCGGAUGGCAUG	Cenik et. al., 2011
	M I P A K D M A K V M I V M L A I C F L T K S D G M
PRP	AUGGCGAACCUUAGCUACUGGCUGCUGGCACUCUUUGUGGCUAUGUGGACUGAUGUUGGCCUCUGCAUG	Cenik et. al., 2011
	M A N L S Y W L L A L F V A M W T D V G L R M
FS-MHC	AUGGGUACCGUGCACGCUGCUCCUGCUGUUGGCGGCCGCCCUGGCUCCGACUCAGACCCGGCGACCAUG	Palazzo et. al., 2007
	M G T V H A A P A V G G R P G S D S D P A T M
CALR constructs
CALR	AUGCUGCUAUCCGUGCCGCUGCUGCUCGGCCUCCUCGGCCUGGCCGUCGCCGAG	-
	M L L S V P L L L G L L G L A V A E
4Ile-CALR	AUGCUGAUAUCCGUGCCGCUGCUGAUCGGCAUCAUCGGCCUGGCCGUCGCCGAG	This study
	M L I S V P L L I G I I G L A V A E
BiP
BiP	ATGAAGCTCTCCCTGGTGGCCGCGATGCTGCTGCTGCTCAGCGCGGCGCGGGCCGAG	-
	M K L S L V A A M L L L L S A A R A E
Nucleotides and encoded amino acid sequences for all for all ftz and CALR constructs.
Note that all nucleotide and amino acid substitutions in 2Ile-MHC, 2Ile-INS, 7A-INS and 4Ile-CALR are in bold.
