# Supplementary material for: RanBP2/Nup358 Potentiates the Translation of a Subset of mRNAs Encoding Secretory Proteins
Source: PLoS Biol. 2013 Apr 23;11(4):e1001545. doi: 10.1371/journal.pbio.1001545 (PMC3635865; doi:10.1371/journal.pbio.1001545)
Supplement: Table S2 — Analysis of SSCR-specific adenine depletion in metazoans. The mean and standard error of the mean of the longest A-less tract in the first 99 nucleotides in ORFs encoding signal sequences. As a control a random 99 nucleotides from each ORF was analyzed. Also listed are the number of ZFRs in that organism's RanBP2 ortholog, and the total number of ORFs analyzed. (XLS) [file pbio.1001545.s008.xls]

## Sheet: Sheet1
Table S2. Analysis of SSCR-specific adenine depletion in metazoans.
	First 99nts		Random 99nts
SPECIES NAME	Mean noA-track	Std. Error of Mean	Mean noA-track	Std. Error of Mean	Ratio (First 99/Random 99)	ZFRs	ORFs analyzed
Callithrix_jacchus	25.3976	0.164113	13.8021	0.0757113	1.84013	8	6047
Homo_sapiens	25.9182	0.118525	14.1838	0.0551502	1.82732	8	12477
Macaca_mulatta	25.6156	0.177581	14.0793	0.0865196	1.81937	8	5104
Microcebus_murinus	25.3537	0.366299	14.6559	0.186687	1.72993	8	1049
Pan_troglodytes	26.0948	0.18034	13.8326	0.0797267	1.88647	7	5591
Canis_familiaris	24.9225	0.238427	14.0486	0.11629	1.77401	7	2734
Sus_scrofa	25.6365	0.254354	14.7313	0.135316	1.74027	7	2520
Oryctolagus_cuniculus	26.5798	0.236597	14.2684	0.112441	1.86285	6	2858
Gorilla_gorilla	25.7658	0.205795	14.1012	0.0972563	1.82721	6	4023
Rattus_norvegicus	23.8126	0.156002	13.3469	0.0722047	1.78412	6	5240
Loxodonta_africana	24.5587	0.219574	13.8299	0.105057	1.77577	6	2880
Dasypus_novemcinctus	24.7984	0.479876	14.0254	0.28116	1.76811	6	630
Mus_musculus	23.52	0.124882	13.4378	0.0610809	1.75029	6	7913
Tarsius_syrichta	22.1444	0.387072	13.2531	0.225788	1.67089	6	727
Ornithorhynchus_anatinus	21.6395	0.256084	14.3782	0.15102	1.50501	6	1581
Gallus_gallus	25.6911	0.302703	13.41	0.124356	1.91581	5	2117
Pteropus_vampyrus	25.8866	0.317988	14.3392	0.148686	1.80531	5	1719
Vicugna_pacos	21.6328	0.435333	12.7845	0.244504	1.69211	5	580
Takifugu_rubripes	21.7879	0.169538	13.9525	0.102431	1.56157	5	3013
Xenopus_tropicalis	19.1481	0.178038	12.2832	0.110087	1.55888	5	1843
Bos_taurus	26.006	0.211194	14.205	0.0996861	1.83077	4	3639
Echinops_telfairi	25.9373	0.483865	14.2023	0.217424	1.82627	4	766
Monodelphis_domestica	21.038	0.195244	12.8353	0.105956	1.63907	4	2368
Tetraodon_nigroviridis	23.483	0.243091	14.8206	0.153931	1.58448	4	1789
Danio_rerio	19.5348	0.118219	12.5954	0.0699472	1.55095	4	5148
Cavia_porcellus	24.653	0.23705	14.0433	0.121065	1.7555	3	2493
Myotis_lucifugus	24.8853	0.373681	14.2761	0.194766	1.74314	3	985
Anolis_carolinensis	20.795	0.326854	12.7888	0.169924	1.62604	3	961
Drosophila_melanogaster	18.9885	0.117033	12.8332	0.0735935	1.47964	2	4539
Ixodes_scapularis	22.4901	0.209797	15.2212	0.146902	1.47755	2	2075
Anopheles_gambiae	20.3221	0.16997	13.9769	0.111089	1.45398	2	2729
Aedes_aegypti	16.9826	0.122135	12.0544	0.0761748	1.40883	2	3330
Ciona_intestinalis	15.6512	0.135555	11.6869	0.101941	1.33921	2	1878
Acyrthosiphon_pisum	16.7719	0.167643	11.5546	0.0992913	1.45153	1	2508
Caenorhabditis_elegans	15.2177	0.0763876	10.9383	0.0470492	1.39123	1	6661
Saccharomyces_cerevisiae	14.1947	0.199528	11.8202	0.0519086	1.20089	0	873
Dictyostelium_discoideum	9.334	0.08979	8.9365	0.089245	1.04448	0	2000
Pediculus_humanus	10.3766	0.171131	10.0195	0.145931	1.03564	0	616
